# Supplementary material for: Multifunctional 3D-Printable Photocurable Elastomer with Self-Healing Capability Derived from Waste Cooking Oil
Source: Molecules. 2025 Apr 18;30(8):1824. doi: 10.3390/molecules30081824 (PMC12029562; doi:10.3390/molecules30081824)
Supplement: Supplementary file 1 [file molecules-30-01824-s001.zip]

Archive with 5 entries (5 files):
- molecules-3553545-supplementary.pdf
- Video S1. Demonstration of the deformation-recovery characteristics of a vertically suspended 4D-printed A4 elastomer dart under adhesion..mp4
- Video S2. Showcase of 4D-printed space sieves crafted from A4 elastomer, vertically mounted and suspended on glass surfaces..mp4
- Video S3. Presentation of repeated adhesion capabilities of a 4D-printed panda cut-out sticker composed of a4 elastomer..mp4
- Video S4. Room temperature recovery demonstration of a 4D-printed dart made from a4 elastomer..mp4
